# Supplementary material for: The Influence of a Polyphenol-Rich Red Berry Fruit Juice on Recovery Process and Leg Strength Capacity after Six Days of Intensive Endurance Exercise in Recreational Endurance Athletes
Source: Nutrients. 2024 May 9;16(10):1428. doi: 10.3390/nu16101428 (PMC11124493; doi:10.3390/nu16101428)
Supplement: Supplementary file 1 [file nutrients-16-01428-s001.zip]

Archive with 1 entries (1 files):
- nutrients-2944271-supplementary.pdf
